# Supplementary material for: Longitudinal variations of brain functional connectivity: A case report study based on a mouse model of epilepsy
Source: F1000Res. 2015 Jul 16;4:144. Originally published 2015 Jun 5. [Version 2] doi: 10.12688/f1000research.6570.2 (PMC4482210; doi:10.12688/f1000research.6570.2)
Supplement: Raw intracranial data for recording day dpi0 — Four electrodes were implanted bilaterally in the motor cortex and hippocampus. Label electrodes were LC (left cortex), RC (right cortex), LH (left hippocampus) and RH (right hippocampus). These data corresponds to days post KA injection (dpi) equal to 0 (ie. the same day of the injection). There are a total number of 8 files (window1, window2,...,window8), each one corresponding to one independent time window (ie., a segment) of 1250 time points of interictal activity. Thus, each of these files have 1250 time points in rows and 4 columns, each one containing the electrical potential in mV for each of the electrodes (LC,RC,LH,RH) 17. [file f1000research-4-7306-s0000.tgz]

Archive with 1 entries (1 files):
- 7f4dd295-6684-4612-b658-c2f3eb766d8f_Raw_data_-_dpi0.zip
