# Supplementary material for: Longitudinal variations of brain functional connectivity: A case report study based on a mouse model of epilepsy
Source: F1000Res. 2015 Jul 16;4:144. Originally published 2015 Jun 5. [Version 2] doi: 10.12688/f1000research.6570.2 (PMC4482210; doi:10.12688/f1000research.6570.2)
Supplement: Raw intracranial data for recording day dpi14 — As for file dpi0.xls but for dpi14 21. [file f1000research-4-7306-s0004.tgz]

Archive with 1 entries (1 files):
- eb942f8b-c66e-423a-bb7a-d3bc054b8e0d_Raw_data_-_dpi14.zip
