# Supplementary material for: Longitudinal variations of brain functional connectivity: A case report study based on a mouse model of epilepsy
Source: F1000Res. 2015 Jul 16;4:144. Originally published 2015 Jun 5. [Version 2] doi: 10.12688/f1000research.6570.2 (PMC4482210; doi:10.12688/f1000research.6570.2)
Supplement: Band Pass Filter — A small MATlab function used for data filtering (explained in the manuscript) 23. [file f1000research-4-7306-s0006.tgz]

Archive with 1 entries (1 files):
- 8c14dbc3-141f-4262-9b6d-7f694c004d44_BandPassFilter.m
