# Supplementary material for: Longitudinal variations of brain functional connectivity: A case report study based on a mouse model of epilepsy
Source: F1000Res. 2015 Jul 16;4:144. Originally published 2015 Jun 5. [Version 2] doi: 10.12688/f1000research.6570.2 (PMC4482210; doi:10.12688/f1000research.6570.2)
Supplement: Band Pass Filter — A small MATlab function used for data filtering (explained in the manuscript) 23. [file f1000research-4-7306-s0006.tgz › 8c14dbc3-141f-4262-9b6d-7f694c004d44_BandPassFilter.m]

function XFilt=BandPassFilter(X,fs,fmin,fmax)
% Band pass filter to an input data X given a frequency sampling (fs) and the minimum (fmin) and maximum (fmax)
% frequencies to be filtered in
% Asier Erramuzpe Aliaga
% Biocruces Health Research Institute. Barakaldo, Spain

    if (nargin < 2 || isempty(fs))
        fs = 200;
    end


    if (nargin < 3 || (nargin  <4 && isempty(fmin)) ||(isempty(fmin) && isempty(fmax)))
        error('You must provide the fmin and fmax values to be used for filtering');
    end

    if (fmin < 0.5 || fmin > fs/2)
        fmin=0;
    end

    if  fmax > (fs/2-0.5)
        fmax = fs/2-0.5;
    end

    if (fmin  >fmax)
        aux = fmin;
        fmin = fmax;
        fmax = aux;
    end

    N = 1000; % order
    [num_observations, num_channels]=size(X);

    if num_observations < 3*N
        N = floor(num_observations/3);
    end


    if fmin == 0
        Fstop1 = 0.0001; % first cutting frequency
        Fpass1 = 0.001;  %  first passing frequency
    elseif fmin < 0.5
        Fstop1 = fmin - 0.00001;
        Fpass1 = fmin;
    else
        Fstop1 = fmin - 0.5;
        Fpass1 = fmin;
    end

    Fstop2 = fmax + 0.5; % second cutting frequency
    Fpass2 = fmax; % second passing frequency

    Wstop1 = 10; % weight for the first cutting frequency
    Wpass = 1; % weight for the first passing frequency

    Wstop2 = 10; % weight for the second cutting frequency
    dens = 20; % density factor

    % calculation of parameters used for filtering

    b = firpm(N, [0 Fstop1 Fpass1 Fpass2 Fstop2 fs/2]/(fs/2), [0 0 1 1 0 0], [Wstop1 Wpass Wstop2], {dens});
    Hd = dfilt.dffir(b);
    XFilt = filtfilt(b,1,X);


end
